# Supplementary material for: Influence of the Drug Position on Bioactivity in Angiopep-2—Daunomycin Conjugates
Source: Int J Mol Sci. 2023 Feb 4;24(4):3106. doi: 10.3390/ijms24043106 (PMC9959518; doi:10.3390/ijms24043106)
Supplement: Supplementary file 1 [file ijms-24-03106-s001.zip]

Archive with 1 entries (1 files):
- ijms-2132654-supplementary.pdf
